# Supplementary material for: Human umbilical cord mesenchymal stromal cells attenuate pulmonary fibrosis via regulatory T cell through interaction with macrophage
Source: Stem Cell Res Ther. 2021 Jul 13;12:397. doi: 10.1186/s13287-021-02469-5 (PMC8278716; doi:10.1186/s13287-021-02469-5)
Supplement: Supplementary file 2 — Additional file 2: Cell type annotation and differentially expressed genes in each cluster. [file 13287_2021_2469_MOESM2_ESM.xlsx]

## Sheet: Summary
Cluster	Cell Type	Cell Counts	Up-Regulated Makers
0	B cell	1787	Cd79a, Cd79b, Ighm, Ly6d, Igkc
1	Interstitial macrophage	1711	C1qa, C1qb, C1qc, Pf4
2	T cell	1325	Ms4a4b, Trac, Trbc2, Cd3e, Cd3d
3	Neutrophils	640	S100a9, S100a8, Retnlg, G0s2
4	Endothelial cell	1254	Ptprb, Calcrl, Vwf
5	T cell	830	Trbc2, Ctla4, Cd3e, Cd3d, Trac
6	Fibroblasts	667	Mgp, Col1a1, Col3a1, Col3a2, Eln
7	Conventional dendritic cell	702	Cd209a, Cd74, H2-Eb1
8	Alveolar macrophages	410	Plac8, Chil3, Ccr2
9	AT1 cell	540	Ager, Hopx, Pdpn
10	Alveolar macrophage	194	Chil3, Ear2, Plet1
11	Mesothelial cell	164	C3, Igfbp5, Msln
12	Endothelial cell	349	Kdr, Cldn5, Cdh5
13	Pulmonary alveolar type II cell	203	Sftpc, Sftpa1, Cxcl15
14	B cell	200	Ighg1, Jchain
15	NK cell	257	Gzma, Gzmb, Nkg7
16	Dendritic cell	207	Ccl22, Fscn1, Tbc1d4
17	Stromal cell	86	Acta2, Myl9, Tagln
18	B cell	30	Ighg2b, Igha, Igkc
19	Clara cell	45	Wfdc2, Cbr2
20	Basophils	32	Ccl3, Osm
21	Neutrophils	5	Acod1, S100a9, S100a8

## Sheet: Cluster 0
gene	avg_logFC	p_val	p_val_adj
Cd79a	3.0297	0	0	B cell
Ebf1	2.66797	0	0
Ighm	2.6419	0	0
Iglc2	2.59098	0	0
Ly6d	2.53313	0	0
Cd79b	2.35182	0	0
Igkc	2.31888	0	0
Ms4a1	2.18769	0	0
Ighd	2.16005	0	0
Iglc3	2.06228	0	0
Mef2c	1.88283	0	0
Bank1	1.88253	0	0
Fcmr	1.80743	0	0
H2-Ob	1.71113	0	0
Fcer2a	1.58265	0	0
Cd55	1.54864	0	0
Cd19	1.50413	0	0
Pax5	1.49805	0	0
Ralgps2	1.49269	0	0
H2-DMb2	1.48209	0	0
Cd37	1.44129	0	0
Pou2f2	1.34976	0	0
Mzb1	1.34824	0	0
Vpreb3	1.25872	0	0
Gm31243	1.24137	0	0
Cd22	1.23659	0	0
Irs2	1.23256	0	0
Tsc22d3	1.22554	0	0
Cd74	1.18537	0	0
Fcrla	1.17642	0	0
H2-Oa	1.09515	0	0
Bcl11a	1.09124	0	0
Siglecg	1.09025	0	0
Fchsd2	1.08832	0	0
Rel	1.07252	0	0
Cd83	1.06914	0	0
Foxp1	1.05922	0	0
Hvcn1	1.04149	0	0

## Sheet: Cluster 1
gene	avg_logFC	p_val	p_val_adj
C1qa	2.79049	0	0	Interstitial macrophage
Apoe	2.77431	0	0
C1qb	2.65042	0	0
C1qc	2.55659	0	0
Mmp12	2.22526	0	0
Ctsb	2.15095	0	0
Ctss	2.05381	0	0
Lgmn	1.9149	0	0
Psap	1.85866	0	0
Ctsd	1.75729	0	0
Ccl9	1.74602	0	0
Ccl2	1.74132	0	0
Lgals3	1.70613	0	0
Lyz2	1.68926	0	0
Spp1	1.68141	0	0
Fabp5	1.67558	0	0
Tgfbi	1.67259	0	0
Gpnmb	1.6471	0	0
Trem2	1.60115	0	0
Mafb	1.58861	0	0
Grn	1.55068	0	0
Ctsl	1.4875	0	0
Ccl12	1.45204	0	0
Ccl7	1.43839	0	0
Fcgr2b	1.40716	0	0
Ms4a7	1.4049	0	0
Cd68	1.3996	0	0
Ctsz	1.39412	0	0
Cd63	1.3871	0	0
Hexb	1.31709	0	0
C3ar1	1.30927	0	0
Pf4	1.29419	0	0
Cstb	1.28941	0	0
Ccl8	1.27888	0	0
Lpl	1.26558	0	0
Mpeg1	1.26526	0	0
Prdx1	1.26157	0	0
Ctsc	1.25584	0	0
Arg1	1.25471	0	0

## Sheet: Cluster 2
gene	avg_logFC	p_val	p_val_adj
Ccl5	1.7399	0	0	T cell
Ms4a4b	1.68961	0	0
Trbc2	1.60433	0	0
Tcf7	1.52431	0	0
Cd3d	1.46264	0	0
Cd8b1	1.33502	0	0
Nkg7	1.32008	0	0
Ly6c2	1.2819	0	0
Cd3g	1.24471	0	0
Cct6a	1.22785	1.14e-96	2.8e-92
Il7r	1.21393	0	0
Lef1	1.192	0	0
Trac	1.18901	0	0
Trbc1	1.16655	0	0
Satb1	1.14832	0	0
Cd3e	1.11642	0	0
Bcl11b	1.11266	0	0
Thy1	1.09247	0	0
Cd28	1.08108	0	0
Hcst	1.07586	0	0
Cd8a	1.06968	0	0
Ms4a6b	1.05533	0	0
Gm26917	1.04313	0	0
Ctsw	1.03147	0	0
Rpl12	1.02528	0	0
Lck	1.02364	0	0
Lat	1.01871	0	0
Itk	0.966042	0	0
Skap1	0.942668	0	0
Rps15a	0.935839	0	0
Rps24	0.916095	0	0
Tmsb10	0.909559	0	0
Vps37b	0.909027	1.08e-289	2.66e-285
Txk	0.892257	0	0
Gramd3	0.885651	0	0
Dapl1	0.866538	0	0
Rps7	0.860329	0	0
Rps16	0.854045	0	0
Bcl2	0.837446	1.57e-299	3.87e-295

## Sheet: Cluster 3
gene	avg_logFC	p_val	p_val_adj
S100a9	5.41012	0	0	Neutrophils
S100a8	5.36084	0	0
Retnlg	4.15394	0	0
Il1b	3.86751	0	0
Cxcl2	3.379	0	0
Ifitm1	2.9893	0	0
Csf3r	2.96085	0	0
Il1r2	2.88018	0	0
Stfa2l1	2.87465	0	0
Cstdc4	2.84535	0	0
Slc7a11	2.80047	0	0
G0s2	2.74689	0	0
Clec4e	2.65568	0	0
Hdc	2.59467	0	0
Acod1	2.58608	0	0
Ccrl2	2.56992	0	0
Mmp9	2.49935	0	0
Hcar2	2.42051	0	0
Ptgs2	2.413	0	0
Mxd1	2.36897	0	0
Asprv1	2.36247	0	0
Msrb1	2.3501	0	0
Slpi	2.31846	0	0
Clec4d	2.31746	0	0
Tnfaip2	2.29618	0	0
Ccl3	2.27576	0	0
Lmnb1	2.27303	0	0
Pglyrp1	2.26676	0	0
Srgn	2.23404	0	0
Trem1	2.21115	0	0
Gsr	2.18201	0	0
Cxcr2	2.16943	0	0
Wfdc21	2.15843	0	0
Wfdc17	2.1545	0	0
Ets2	2.04461	0	0
Lst1	2.02927	0	0
Hp	2.02314	0	0
Cebpb	2.02161	0	0
Lilr4b	2.01768	0	0

## Sheet: Cluster 4
gene	avg_logFC	p_val	p_val_adj
Ptprb	2.96834	0	0	Endothelial cell
Calcrl	2.81704	0	0
Epas1	2.75901	0	0
Vwf	2.59783	0	0
Cd93	2.57047	0	0
Gpihbp1	2.51825	0	0
Ace	2.51442	0	0
Egfl7	2.48252	0	0
Ramp2	2.47681	0	0
Plvap	2.41641	0	0
Tspan7	2.39061	0	0
Cdh5	2.35693	0	0
Podxl	2.3529	0	0
Sema3c	2.32963	0	0
Adgrf5	2.32604	0	0
Ly6c1	2.30703	0	0
Slco2a1	2.28075	0	0
Tmem100	2.27978	0	0
Cd36	2.27939	0	0
Hpgd	2.2731	0	0
Thbd	2.21328	0	0
Cldn5	2.19632	0	0
Aqp1	2.18572	0	0
Flt1	2.17251	0	0
Ly6a	2.14371	0	0
Cavin2	2.08662	0	0
Clec14a	2.08565	0	0
Cyyr1	2.06123	0	0
Cxcl12	2.04505	0	0
Bmpr2	2.03773	0	0
Lyve1	2.03076	0	0
Ctla2a	2.01321	0	0
Scn7a	1.99961	0	0
Cemip2	1.99558	0	0
Pecam1	1.99455	0	0
Eng	1.98279	0	0
Cav1	1.97117	0	0
Itga1	1.96959	0	0
Kit	1.96591	0	0

## Sheet: Cluster 5
gene	avg_logFC	p_val	p_val_adj
Cd3g	1.7202	0	0	T cell
Ctla4	1.70446	0	0
Ikzf2	1.58176	0	0
Trac	1.5736	0	0
Trbc2	1.52555	0	0
Tnfrsf4	1.51704	0	0
Cd3d	1.50013	0	0
Rora	1.48856	0	0
Il7r	1.43812	0	0
Icos	1.42755	0	0
Maf	1.38228	0	0
Tnfrsf18	1.37877	0	0
Cd3e	1.35316	0	0
Odc1	1.34968	0	0
Trbc1	1.3435	0	0
Cxcr6	1.25625	0	0
Lat	1.20111	0	0
Bcl11b	1.19742	0	0
Ltb	1.19285	0	0
AW112010	1.18785	0	0
Cd28	1.18476	0	0
Il17a	1.17325	9.93e-301	2.45e-296
Trdc	1.15792	1.98e-173	4.88e-169
Ptprcap	1.10367	0	0
Thy1	1.08827	0	0
Rgs1	1.08695	0	0
Cd2	1.06444	0	0
S100a4	1.06193	0	0
Cd5	1.05102	0	0
Foxp3	1.00354	0	0
S100a10	1.00343	0	0
Il2rb	0.985224	0	0
Itgb7	0.982046	0	0
Nrip1	0.964717	8.73e-247	2.15e-242
Skap1	0.95323	0	0
Cd4	0.952603	0	0
Izumo1r	0.946135	0	0
Il2ra	0.937904	0	0
Cd6	0.93606	0	0

## Sheet: Cluster 6
gene	avg_logFC	p_val	p_val_adj
Mgp	4.27685	0	0	Fibroblasts
Col1a1	3.71307	0	0
Col3a1	3.56169	0	0
Col1a2	3.48138	0	0
Eln	3.14866	0	0
Mfap4	3.14794	0	0
Bgn	3.04514	0	0
Gpx3	2.87141	0	0
Gsn	2.68575	0	0
Timp1	2.63553	0	0
Serpine2	2.61055	0	0
Sparc	2.48262	0	0
Sparcl1	2.46824	0	0
Serping1	2.38498	0	0
Serpina3n	2.37179	0	0
Fstl1	2.22163	0	0
Fn1	2.20331	0	0
Col5a2	2.17382	0	0
Cxcl14	2.16116	0	0
Inmt	2.16068	0	0
Col6a3	2.15792	0	0
Sod3	2.12528	0	0
Igfbp4	2.09978	0	0
Mmp2	2.09817	0	0
Cp	2.08046	0	0
Fbn1	2.02267	0	0
Sfrp1	2.02026	0	0
Limch1	1.99162	0	0
Col6a1	1.98781	0	0
Igfbp7	1.97077	0	0
Serpinh1	1.95462	0	0
Mfap5	1.92143	0	0
Npnt	1.88572	0	0
Tagln	1.87002	0	0
Col6a2	1.84901	0	0
Fhl1	1.84885	0	0
Pdgfra	1.83892	0	0
Thbs1	1.83106	0	0
Col5a1	1.82884	0	0

## Sheet: Cluster 7
gene	avg_logFC	p_val	p_val_adj
Cst3	2.2229	0	0	Conventional dendritic cell
Ccl17	1.779	0	0
H2-Ab1	1.63281	0	0
Cd209a	1.60315	0	0
H2-Eb1	1.53373	0	0
Plbd1	1.50796	0	0
Mgl2	1.42599	0	0
Ckb	1.42373	0	0
H2-Aa	1.42105	0	0
Irf8	1.41645	4.37e-131	1.08e-126
Naaa	1.32453	0	0
Gng10	1.32448	0	0
Ifi30	1.31207	0	0
Cd74	1.30756	0	0
S100a4	1.24904	4.3e-166	1.06e-161
Syngr2	1.2423	0	0
Wdfy4	1.18433	0	0
H2-DMb1	1.1764	0	0
Siglech	1.17625	0	0
H2-DMa	1.17582	0	0
Clec10a	1.13735	0	0
Atox1	1.10408	0	0
Ifi205	1.08865	0	0
Napsa	1.08744	0	0
Olfm1	1.0851	0	0
Cbfa2t3	1.08384	0	0
Gm2a	1.05557	0	0
Naga	0.992996	0	0
Klrd1	0.98055	0	0
Rnase6	0.913891	0	0
H2afy	0.899311	0	0
Plac8	0.869959	1.74e-82	4.29e-78
Flt3	0.865587	0	0
Kmo	0.863978	0	0
Bcl2a1d	0.860733	5.52e-275	1.36e-270
AA467197	0.8607	1.67e-151	4.11e-147
Cfp	0.853874	0	0
H2afz	0.851161	1.6e-239	3.93e-235
Ccr9	0.827233	2.75e-226	6.78e-222

## Sheet: Cluster 8
gene	avg_logFC	p_val	p_val_adj
Plac8	1.70335	2.73e-163	6.72e-159	Alveolar macrophages
F13a1	1.37475	0	0
Ms4a6c	1.37185	4.17e-271	1.03e-266
Ccr2	1.2626	2.27e-166	5.59e-162
Cybb	1.21469	1.66e-225	4.09e-221
Lyz2	1.15261	0	0
Ifitm6	1.11006	0	0
Clec4a3	1.02276	8.42e-262	2.07e-257
Gpx1	1.00163	1.27e-218	3.13e-214
Mafb	0.998584	2.09e-144	5.15e-140
Gngt2	0.9592	7.15e-98	1.76e-93
Ifitm3	0.956868	3.36e-98	8.27e-94
Chil3	0.933229	1.41e-131	3.47e-127
Atf3	0.912255	4.7e-89	1.16e-84
Fcer1g	0.906372	5.21e-213	1.28e-208
Lgals3	0.900656	3.78e-218	9.31e-214
Lst1	0.899092	1.45e-149	3.58e-145
Alox5ap	0.854383	8.04e-170	1.98e-165
Csf1r	0.85245	4.47e-181	1.1e-176
Cebpb	0.850011	1.17e-195	2.87e-191
Clec4a1	0.841206	0	0
Mpeg1	0.839053	2.58e-166	6.36e-162
Smpdl3a	0.832001	5.08e-109	1.25e-104
S100a4	0.828015	2.13e-138	5.25e-134
Ftl1	0.807634	1.46e-147	3.6e-143
Fos	0.792876	6.25e-97	1.54e-92
Cx3cr1	0.787103	3.12e-239	7.68e-235
Pld4	0.785056	2.55e-153	6.29e-149
Ms4a4c	0.784664	5.09e-148	1.25e-143
Vcan	0.781727	8.96e-151	2.2e-146
Gpr141	0.772775	0	0
Hmox1	0.767697	4.06e-47	1e-42
Emilin2	0.763096	6.79e-159	1.67e-154
Apoc2	0.762602	6.29e-132	1.55e-127
Plbd1	0.762581	2.9e-150	7.13e-146
Prdx1	0.744632	1.39e-27	3.42e-23
Sat1	0.743749	7.74e-89	1.91e-84
Sirpb1c	0.741801	3.47e-159	8.53e-155
Ifi207	0.73094	1.2e-134	2.95e-130

[truncated: 13 more sheets: Cluster 9, Cluster 10, Cluster 11, Cluster 12, Cluster 13, Cluster 14, Cluster 15, Cluster 16, Cluster 17, Cluster 18, Cluster 19, Cluster 20, Cluster 21]
