# Supplementary material for: Human umbilical cord mesenchymal stromal cells attenuate pulmonary fibrosis via regulatory T cell through interaction with macrophage
Source: Stem Cell Res Ther. 2021 Jul 13;12:397. doi: 10.1186/s13287-021-02469-5 (PMC8278716; doi:10.1186/s13287-021-02469-5)
Supplement: Supplementary file 3 — Additional file 3: List of significantly upregulated gene in each cluster of hucMSCs-treated mice compared with bleomycin-treated mice. [file 13287_2021_2469_MOESM3_ESM.xlsx]

## Sheet: Cluster 0
Gene	p_val	avg_logFC	p_val_adj
Spp1	5.52503e-171	2.14326	1.09009e-166
Gpnmb	8.69203e-159	1.85819	1.71494e-154
Fabp5	8.34586e-141	1.56281	1.64664e-136
Ctsl	2.36405e-177	1.46769	4.66426e-173
Ctsd	2.39495e-169	1.41617	4.72523e-165
Mmp12	5.86611e-11	1.2868	1.15738e-06
Cd63	2.20031e-183	1.24687	4.34122e-179
Apoe	4.85696e-95	1.19527	9.58279e-91
Syngr1	8.91765e-178	1.16744	1.75945e-173
Ctsb	3.78697e-174	1.15374	7.47169e-170
Trem2	1.15553e-158	1.04718	2.27987e-154
Prdx1	4.71134e-97	0.934567	9.29547e-93
Wfdc17	3.16353e-91	0.917044	6.24164e-87
Timp2	4.51486e-117	0.908244	8.90781e-113
Lpl	6.82603e-59	0.907741	1.34678e-54
Pld3	6.27e-134	0.875374	1.23707e-129
Arg1	1.96853e-61	0.830758	3.88391e-57
Ctss	1.04865e-151	0.828062	2.06899e-147
Creg1	6.07576e-125	0.826676	1.19875e-120
Lgals3	7.60948e-88	0.772531	1.50135e-83
Lgmn	4.96611e-103	0.740007	9.79813e-99
Ftl1	2.37329e-140	0.730951	4.6825e-136
Cd68	1.36147e-121	0.718644	2.68618e-117
Lgals1	8.06923e-101	0.716273	1.59206e-96
Vat1	1.26086e-129	0.707033	2.48769e-125
Psap	1.84897e-128	0.684809	3.64802e-124
Abca1	9.83256e-91	0.682637	1.93996e-86
Cstb	2.57408e-110	0.681649	5.07866e-106
Anxa1	3.66691e-34	0.679086	7.23481e-30
Grn	6.7526e-103	0.657629	1.33229e-98
Hexa	1.16525e-116	0.641545	2.29904e-112
Igf1	1.23795e-58	0.635055	2.44248e-54
Sgk1	4.22997e-66	0.623426	8.34574e-62
C1qc	2.2675e-58	0.620277	4.47377e-54
Mmp19	5.247e-41	0.613057	1.03523e-36
Lipa	8.85007e-80	0.59479	1.74612e-75
Lamp1	1.29586e-121	0.579947	2.55672e-117
Plin2	3.28844e-92	0.578854	6.48808e-88
Pdpn	5.1164e-75	0.568948	1.00947e-70
Acp5	1.87366e-70	0.566206	3.69673e-66
S100a8	3.80982e-53	0.565583	7.51677e-49
F7	4.34775e-59	0.562879	8.5781e-55
C1qa	3.37019e-47	0.555121	6.64938e-43
Capg	3.58456e-76	0.554095	7.07234e-72
C1qb	5.28156e-51	0.553262	1.04205e-46
Esd	7.34726e-42	0.546545	1.44961e-37
Cd36	5.46553e-25	0.54528	1.07835e-20
Ecm1	4.84499e-84	0.543806	9.55917e-80
Anpep	7.14862e-91	0.528702	1.41042e-86
Rnf128	2.84085e-113	0.524359	5.60499e-109
Fth1	1.67806e-85	0.523815	3.31082e-81
Emp1	3.87138e-69	0.52199	7.63822e-65
Ctsz	3.65884e-99	0.520888	7.2189e-95
Lrpap1	6.1132e-80	0.505064	1.20613e-75
Adam8	8.1206e-48	0.503514	1.60219e-43

## Sheet: Cluster 1
Gene	p_val	avg_logFC	p_val_adj
Mgl2	2.14917e-135	1.74384	4.24031e-131
H2-Eb1	7.37943e-163	1.51031	1.45596e-158
H2-Ab1	3.89278e-164	1.42803	7.68046e-160
Cd74	4.19476e-167	1.32322	8.27626e-163
H2-Aa	1.41781e-151	1.3181	2.79734e-147
Ccl17	1.03981e-30	1.16456	2.05155e-26
Tmem176b	2.20128e-117	1.12835	4.34313e-113
Tmem176a	3.45664e-109	1.07317	6.81995e-105
H2-DMb1	1.90092e-143	1.03369	3.75051e-139
Cd72	3.84337e-75	0.844722	7.58297e-71
H2-DMa	1.30635e-119	0.804703	2.57742e-115
Cd81	5.67137e-47	0.715553	1.11896e-42
Ciita	4.76648e-109	0.700923	9.40426e-105
Cx3cr1	3.14129e-38	0.617337	6.19776e-34
Olfm1	1.42738e-68	0.583813	2.81622e-64
Slamf9	1.44533e-66	0.568073	2.85163e-62
Ccnd1	5.0204e-47	0.56265	9.90525e-43
Ccl12	2.56179e-12	0.554716	5.0544e-08
Ccr2	1.36934e-54	0.537762	2.7017e-50
Sdc4	6.76581e-33	0.536849	1.33489e-28
Fcgr2b	4.96569e-56	0.532777	9.79732e-52
Cxcl16	5.197e-54	0.530559	1.02537e-49
Rbpj	1.26343e-56	0.501722	2.49275e-52

## Sheet: Cluster 2
Gene	p_val	avg_logFC	p_val_adj
Cxcl10	7.99331e-46	2.43884	1.57708e-41
Rsad2	3.57945e-112	2.18604	7.06225e-108
Isg15	1.4409e-116	1.94706	2.8429e-112
Irf7	2.06946e-116	1.90041	4.08305e-112
Ly6c2	3.67828e-50	1.83614	7.25726e-46
Ms4a4c	3.84004e-102	1.76667	7.5764e-98
Ifit2	9.03551e-166	1.76031	1.78271e-161
Ifi205	4.91385e-138	1.74598	9.69502e-134
Ifit3	1.21192e-131	1.71672	2.39112e-127
Ly6a	3.64491e-56	1.69519	7.1914e-52
Ifi211	1.87528e-95	1.64852	3.69993e-91
Slfn4	9.00944e-91	1.64834	1.77756e-86
Ifit1	3.50263e-115	1.64796	6.91069e-111
Ifi204	3.33537e-93	1.59475	6.58069e-89
Slfn5	5.38655e-82	1.58416	1.06277e-77
Ifi209	5.98325e-81	1.49139	1.18049e-76
Ifi203	1.03875e-76	1.41803	2.04945e-72
Plac8	1.77281e-60	1.38092	3.49776e-56
Ifi47	3.27057e-85	1.36477	6.45284e-81
Mndal	2.91138e-72	1.36269	5.74415e-68
Phf11b	9.97717e-93	1.34611	1.96849e-88
Ccl4	3.36805e-15	1.34023	6.64516e-11
Gbp2	4.29076e-58	1.32201	8.46566e-54
Cxcl9	6.90371e-10	1.29832	1.3621e-05
Ifitm3	6.26873e-67	1.26215	1.23682e-62
Oasl2	1.49416e-99	1.25848	2.94799e-95
Ccl7	8.44574e-10	1.22491	1.66635e-05
Ifi206	3.06014e-104	1.20884	6.03765e-100
Ccl12	1.16553e-18	1.18725	2.2996e-14
Zbp1	5.53795e-78	1.18565	1.09264e-73
Ifi27l2a	5.22774e-49	1.17322	1.03143e-44
Rnf213	4.40586e-74	1.16609	8.69276e-70
Ccl5	2.35456e-09	1.1478	4.64555e-05
Phf11d	1.66499e-80	1.1204	3.28502e-76
Cmpk2	3.74831e-58	1.11151	7.39542e-54
Fgl2	4.78937e-41	1.10847	9.44942e-37
Oasl1	8.11399e-94	1.08132	1.60089e-89
Ifi213	3.16084e-92	1.07574	6.23635e-88
Usp18	1.31109e-111	1.06847	2.58678e-107
Ifih1	3.18579e-62	1.05473	6.28557e-58
Slfn1	1.7454e-84	1.05221	3.44367e-80
Bst2	2.18069e-60	1.04832	4.30251e-56
Sp100	4.40968e-62	1.04436	8.7003e-58
Ms4a6b	1.28538e-59	1.03245	2.53605e-55
Pnp	2.1588e-72	1.03226	4.25931e-68
Rtp4	1.89921e-78	1.0227	3.74714e-74
Ccl2	8.33422e-15	1.02056	1.64434e-10
Isg20	1.08465e-108	1.01779	2.14001e-104
Parp14	3.69515e-61	1.00159	7.29053e-57
Trim30a	5.23512e-70	0.992487	1.03289e-65
Stat1	1.2319e-61	0.971577	2.43055e-57
Mxd1	1.9366e-27	0.970428	3.82092e-23
Fcgr1	6.50741e-52	0.968339	1.28391e-47
Irgm1	9.80945e-54	0.965754	1.9354e-49
Ube2l6	1.58497e-65	0.958139	3.12714e-61
Xaf1	3.50176e-73	0.948066	6.90898e-69
Cfb	2.07781e-29	0.943193	4.09952e-25
Ms4a6d	2.33852e-53	0.921204	4.61389e-49
Daxx	1.05221e-47	0.900167	2.07601e-43
Ifi207	1.57657e-48	0.897725	3.11057e-44
Samd9l	1.0187e-54	0.893425	2.0099e-50
Epsti1	1.61779e-46	0.866001	3.19189e-42
Stat2	3.95609e-52	0.861673	7.80537e-48
Ass1	4.38138e-30	0.854271	8.64446e-26
Gbp7	6.85646e-46	0.846646	1.35278e-41
Ly6e	3.4796e-55	0.842264	6.86525e-51
Samhd1	5.95025e-51	0.841848	1.17398e-46
Oas3	4.24798e-88	0.840906	8.38127e-84
Dck	4.71206e-46	0.839997	9.2969e-42
Ifi208	2.62743e-107	0.831983	5.18393e-103
Lgals9	1.09911e-47	0.827853	2.16855e-43
Aif1	8.66231e-36	0.827313	1.70907e-31
Il1rn	5.59631e-16	0.823758	1.10415e-11
Herc6	7.57678e-54	0.822361	1.4949e-49
Gbp5	6.66926e-53	0.820555	1.31585e-48
Znfx1	6.56293e-55	0.8168	1.29487e-50
Tor3a	2.75321e-51	0.806887	5.43208e-47
Calhm6	4.31221e-33	0.806009	8.50798e-29
Serpina3g	1.41476e-28	0.801783	2.79132e-24
Tgm2	1.0948e-06	0.799604	0.0216003
Ifit1bl1	3.45206e-92	0.797482	6.81092e-88
Slfn8	8.25196e-55	0.795162	1.62811e-50
Ms4a6c	2.44188e-52	0.794249	4.81784e-48
Ddx58	2.49195e-49	0.791756	4.91662e-45
Trim30d	8.21377e-53	0.786906	1.62058e-48
Sdc4	3.82342e-13	0.786878	7.5436e-09
Sp110	1.00221e-42	0.762506	1.97737e-38
Igtp	4.58159e-52	0.760656	9.03948e-48
Parp12	1.3508e-49	0.749677	2.66514e-45
H2-T23	8.38688e-46	0.740414	1.65473e-41
H3f3b	3.84975e-51	0.736564	7.59555e-47
Ifit3b	3.58834e-89	0.734482	7.07979e-85
Tap1	2.49311e-44	0.732008	4.91891e-40
Cdkn1a	2.7396e-21	0.728775	5.40522e-17
Ifi35	1.26978e-43	0.725019	2.50528e-39
Helz2	5.69996e-54	0.718542	1.1246e-49
Tapbp	7.58835e-54	0.717371	1.49718e-49
Trafd1	1.49438e-35	0.715183	2.9484e-31
H2-T22	2.23969e-35	0.710578	4.41891e-31
Selenow	1.33104e-46	0.708836	2.62615e-42
Cd40	2.14789e-37	0.706415	4.23779e-33
Slfn2	1.69002e-39	0.699202	3.33442e-35
Psmb9	3.96303e-40	0.692942	7.81905e-36
Tspo	4.07792e-47	0.68968	8.04573e-43
Psmb8	8.93343e-47	0.688476	1.76257e-42
Gbp3	5.63075e-32	0.686149	1.11095e-27
Hspa1a	7.52677e-08	0.681308	0.00148503
Psme1	1.34544e-49	0.68125	2.65456e-45
Dhx58	7.41732e-57	0.673576	1.46344e-52
Nt5c3	1.69415e-30	0.666941	3.34257e-26
Oas1a	4.78673e-36	0.664092	9.44421e-32
Tor1aip1	1.63803e-37	0.663784	3.23183e-33
Psmb10	3.34274e-42	0.655511	6.59522e-38
Usp25	3.73279e-25	0.653094	7.3648e-21
Nampt	3.47902e-29	0.650678	6.8641e-25
C3	4.89719e-15	0.648179	9.66215e-11
Ddx60	4.92906e-44	0.646154	9.72504e-40
Rgl1	1.14125e-13	0.637269	2.25168e-09
Sp140	1.12069e-26	0.630679	2.21112e-22
1600014C10Rik	1.22508e-29	0.629161	2.41708e-25
Slamf7	8.08083e-15	0.626707	1.59435e-10
Dtx3l	1.42174e-30	0.625494	2.8051e-26
Fam241a	2.72973e-28	0.62435	5.38576e-24
Sdc3	5.00081e-25	0.623548	9.8666e-21
Maf	8.15617e-17	0.623358	1.60921e-12
Psme2	7.53259e-34	0.622155	1.48618e-29
Socs1	1.86649e-27	0.620959	3.68257e-23
Ly6i	1.97062e-16	0.618854	3.88802e-12
Srgn	1.91785e-10	0.613389	3.78391e-06
Lgals3bp	4.32143e-30	0.608326	8.52618e-26
Gm20559	3.23705e-31	0.606878	6.3867e-27
Ogfr	6.18333e-33	0.606506	1.21997e-28
Nmi	3.32794e-36	0.603218	6.56603e-32
Chmp4b	1.72483e-41	0.603167	3.40308e-37
Fndc3a	2.05892e-20	0.599767	4.06225e-16
Clic4	7.61173e-21	0.599371	1.50179e-16
Ifi44	1.43284e-47	0.596437	2.82699e-43
Gbp4	2.88328e-42	0.591187	5.68871e-38
2021-03-05	3.58105e-19	0.587438	7.06542e-15
Scimp	1.73212e-24	0.582948	3.41747e-20
Acod1	6.41256e-31	0.582019	1.2652e-26
Eif2ak2	6.50155e-26	0.581478	1.28276e-21
Xdh	1.43978e-18	0.572527	2.84069e-14
Lst1	4.28606e-27	0.565794	8.4564e-23
Phf11a	6.06499e-66	0.563063	1.19662e-61
Oas2	2.0802e-39	0.560174	4.10423e-35
Ptafr	9.72251e-08	0.555795	0.00191825
Iigp1	4.38378e-34	0.551386	8.64919e-30
Slamf8	2.72115e-24	0.550602	5.36884e-20
Pik3ap1	1.62036e-27	0.549158	3.19697e-23
Flt1	7.08396e-19	0.54178	1.39766e-14
Sap30	4.00145e-27	0.540849	7.89486e-23
Sppl2a	6.40518e-23	0.533859	1.26374e-18
Trim30c	4.72029e-49	0.528692	9.31314e-45
Fcgr4	3.99258e-10	0.528329	7.87736e-06
Zup1	6.61615e-24	0.52682	1.30537e-19
Dnaja1	5.14042e-18	0.523216	1.01421e-13
Themis2	3.56513e-17	0.523019	7.03401e-13
Jak2	2.19116e-14	0.521646	4.32316e-10
Slc7a8	1.3014e-12	0.519646	2.56766e-08
Rasa4	1.83606e-22	0.517861	3.62255e-18
Apobec3	5.48539e-27	0.515992	1.08227e-22
Sell	8.24881e-21	0.510879	1.62749e-16
C3ar1	2.89718e-12	0.508766	5.71613e-08
Bach1	2.45879e-09	0.50836	4.8512e-05
H2-Q7	4.21046e-10	0.506727	8.30724e-06
Slc15a3	3.04389e-16	0.503564	6.0056e-12
Gch1	7.0308e-13	0.501876	1.38718e-08

## Sheet: Cluster 3
Gene	p_val	avg_logFC	pct.1	pct.2	p_val_adj
F13a1	8.83897e-123	1.89139	0.955	0.255	1.74393e-118
Plac8	4.8059e-108	1.87064	0.994	0.31	9.48204e-104
Hp	1.64653e-107	1.77135	0.943	0.317	3.24861e-103
Ifitm6	1.50184e-176	1.6335	0.943	0.11	2.96313e-172
Ifitm3	8.92995e-80	1.4688	1	0.81	1.76188e-75
Klf2	4.86816e-79	1.29418	0.955	0.464	9.60488e-75
Gsr	4.20991e-79	1.21285	0.955	0.451	8.30616e-75
Sell	7.07175e-119	1.18517	0.722	0.092	1.39526e-114
Ccr2	1.33354e-65	1.16108	0.989	0.673	2.63107e-61
Gm9733	1.94034e-123	1.14381	0.795	0.117	3.82828e-119
Vcan	1.85347e-55	1.10842	0.574	0.143	3.65689e-51
Ifitm2	5.15221e-70	1.10817	0.977	0.915	1.01653e-65
Fos	1.55801e-62	1.08575	0.989	0.96	3.07395e-58
Nr4a1	7.11244e-48	1.06535	0.892	0.554	1.40328e-43
Ly6c2	1.36724e-77	1.04317	0.943	0.336	2.69756e-73
Adgre5	3.31111e-64	1.02476	0.892	0.419	6.53282e-60
Atf3	1.44225e-36	1.01989	0.915	0.768	2.84556e-32
Gpr141	7.65086e-76	1.01018	0.858	0.287	1.50951e-71
Cytip	3.6018e-57	0.963303	0.926	0.577	7.10635e-53
2410006H16Rik	7.00779e-53	0.919904	0.926	0.697	1.38264e-48
Klf13	3.29758e-59	0.911558	0.949	0.795	6.50612e-55
Add3	3.14795e-65	0.907993	0.852	0.393	6.21091e-61
Alox5ap	4.35426e-80	0.903655	0.994	0.945	8.59096e-76
Cd177	2.52399e-138	0.901018	0.625	0.044	4.97984e-134
Itgb7	1.03453e-80	0.894864	0.773	0.204	2.04113e-76
Emilin2	5.48621e-56	0.889744	0.932	0.706	1.08243e-51
Emb	6.53729e-58	0.888444	0.96	0.729	1.28981e-53
Napsa	2.33346e-54	0.869931	0.955	0.678	4.60392e-50
Thbs1	1.66508e-13	0.863482	0.506	0.289	3.2852e-09
S100a4	5.06399e-53	0.862035	0.994	0.85	9.99126e-49
Ms4a4c	7.71912e-62	0.854297	0.943	0.395	1.52298e-57
Ccl3	1.38207e-17	0.852809	0.756	0.632	2.72682e-13
Itga4	2.43525e-48	0.844492	0.881	0.589	4.80474e-44
Ahnak	3.0698e-53	0.832138	0.994	0.92	6.05672e-49
Ms4a6c	6.91902e-57	0.80761	1	0.935	1.36512e-52
Tmpo	3.7799e-48	0.807239	0.869	0.475	7.45775e-44
Sorl1	7.7996e-54	0.805267	0.807	0.368	1.53886e-49
Coro1a	2.82976e-64	0.798564	1	0.972	5.58311e-60
Smpdl3a	5.08326e-44	0.794912	0.938	0.726	1.00293e-39
Mgst1	3.90959e-36	0.793897	0.841	0.614	7.71361e-32
Mrpl33	4.01746e-54	0.793736	0.983	0.919	7.92645e-50
Stk17b	6.72259e-41	0.786214	0.892	0.67	1.32637e-36
Ms4a6b	2.81631e-50	0.782059	0.943	0.572	5.55659e-46
Jun	6.73417e-31	0.7629	0.92	0.917	1.32865e-26
Cdkn2d	4.47904e-46	0.762517	0.688	0.29	8.83714e-42
Tmsb10	8.87429e-52	0.759097	0.994	0.989	1.7509e-47
Sirpb1c	1.51103e-39	0.753968	0.886	0.666	2.98126e-35
Gda	6.44773e-33	0.750107	0.881	0.762	1.27214e-28
Tpd52	1.0676e-51	0.74474	0.972	0.888	2.10637e-47
Rps9	9.13511e-88	0.743076	1	0.998	1.80236e-83
Junb	4.64421e-41	0.738874	1	0.983	9.16302e-37
Lsp1	1.394e-45	0.730346	0.977	0.834	2.75036e-41
Dusp1	2.10573e-34	0.717135	0.994	0.928	4.15461e-30
H3f3a	5.50147e-72	0.716485	1	0.995	1.08544e-67
Ier3	2.08303e-12	0.714959	0.773	0.799	4.10981e-08
Gmfg	7.97831e-49	0.714499	0.938	0.782	1.57412e-44
Btg2	4.98336e-38	0.714493	0.966	0.857	9.83216e-34
Plbd1	1.61732e-38	0.71436	0.955	0.661	3.19097e-34
Samhd1	2.38987e-50	0.712133	1	0.923	4.71522e-46
S100a6	7.39238e-46	0.710859	1	0.93	1.45852e-41
Il17ra	5.24547e-37	0.708628	0.83	0.583	1.03493e-32
Lst1	4.34243e-44	0.707393	0.989	0.803	8.56762e-40
Cebpd	1.12379e-28	0.705967	0.67	0.425	2.21724e-24
Klf4	3.45272e-31	0.704112	0.898	0.735	6.81221e-27
AI839979	3.35577e-70	0.700425	0.568	0.11	6.62094e-66
Camkk2	4.46546e-31	0.695732	0.756	0.503	8.81036e-27
Zfp36	1.34796e-38	0.693781	1	0.977	2.65952e-34
Ier5	5.89574e-35	0.686946	0.943	0.866	1.16323e-30
Ptprc	3.7463e-48	0.683489	1	0.969	7.39145e-44
Eif3f	2.75828e-49	0.675972	0.966	0.915	5.44208e-45
Kdm7a	1.20637e-35	0.674001	0.898	0.729	2.38017e-31
Klra2	2.58258e-34	0.672272	0.71	0.363	5.09542e-30
Tmcc1	1.43881e-28	0.664779	0.756	0.52	2.83877e-24
Mmp8	3.19098e-30	0.662486	0.489	0.179	6.2958e-26
Il6ra	1.08676e-31	0.66196	0.824	0.609	2.14419e-27
Hcar2	2.48432e-21	0.656283	0.494	0.242	4.90157e-17
Hpgd	4.32389e-28	0.651103	0.489	0.175	8.53104e-24
Ifngr1	7.78146e-36	0.651043	0.915	0.783	1.53528e-31
Igsf6	4.05844e-38	0.648583	0.841	0.596	8.0073e-34
Fam111a	8.84708e-28	0.648012	0.784	0.623	1.74553e-23
Pim1	4.85344e-31	0.643457	0.977	0.943	9.57583e-27
Nfil3	8.00075e-31	0.639325	0.79	0.529	1.57855e-26
Cdk2ap2	2.09222e-22	0.638986	0.903	0.82	4.12796e-18
Ppp1r15a	2.4496e-26	0.637698	0.858	0.68	4.83306e-22
Ssh2	1.66786e-36	0.632322	0.807	0.513	3.29068e-32
Ifi27l2a	6.47697e-21	0.62814	0.903	0.932	1.27791e-16
Zfp36l2	1.13628e-27	0.622049	0.972	0.911	2.24189e-23
Cybb	1.16096e-49	0.621132	1	0.981	2.29057e-45
Fau	1.864e-77	0.618947	1	0.999	3.67768e-73
Arhgdib	3.13475e-48	0.611614	0.989	0.961	6.18487e-44
Gas5	4.0011e-38	0.611061	0.949	0.868	7.89416e-34
Ptpn18	4.18451e-39	0.609421	0.972	0.881	8.25604e-35
Clec4a1	4.66058e-38	0.606747	0.858	0.464	9.19533e-34
Tsc22d3	5.86337e-28	0.60617	0.767	0.537	1.15684e-23
Rara	3.72105e-30	0.604878	0.773	0.542	7.34163e-26
Vsir	5.55223e-33	0.603488	0.909	0.777	1.09546e-28
St8sia4	1.14074e-31	0.602782	0.631	0.298	2.25069e-27
Mbp	1.2418e-25	0.598952	0.636	0.383	2.45007e-21
Kdm6b	1.04419e-27	0.593684	0.847	0.648	2.06019e-23
Ccnd3	7.66162e-30	0.593594	0.767	0.52	1.51164e-25
Ccdc88c	1.41084e-51	0.593485	0.534	0.123	2.78359e-47
Slfn5	5.70041e-31	0.593098	0.852	0.565	1.12469e-26
Rnase6	2.73594e-30	0.582999	0.619	0.276	5.39802e-26
Slpi	3.44412e-16	0.580135	0.511	0.268	6.79524e-12
Samsn1	1.56557e-28	0.579693	0.761	0.52	3.08888e-24
Jund	8.60324e-30	0.579665	0.983	0.958	1.69742e-25
Sp100	1.16984e-26	0.579383	0.847	0.673	2.3081e-22
Nfam1	1.16616e-32	0.577669	0.92	0.774	2.30083e-28
Rpl18a	1.18115e-63	0.573728	1	0.997	2.33041e-59
Foxp1	9.28594e-24	0.572374	0.756	0.598	1.83212e-19
Clec4a3	1.07302e-31	0.571653	0.938	0.813	2.11707e-27
H2afj	1.4829e-33	0.571635	0.938	0.92	2.92576e-29
Msrb1	5.06126e-36	0.571328	1	0.925	9.98587e-32
Rassf4	2.91567e-25	0.560924	0.858	0.734	5.75262e-21
Nxpe4	7.21978e-48	0.560245	0.432	0.079	1.42446e-43
Rps27	8.33633e-64	0.558917	0.994	0.997	1.64476e-59
Trps1	6.63387e-21	0.557313	0.795	0.703	1.30886e-16
AB124611	2.27157e-26	0.556666	0.756	0.533	4.48182e-22
Sub1	1.2641e-40	0.556331	0.983	0.932	2.49407e-36
Lbr	1.4747e-30	0.553992	0.597	0.258	2.90958e-26
Pi16	4.29558e-69	0.553092	0.46	0.06	8.47519e-65
Arhgap15	6.59628e-26	0.551264	0.688	0.429	1.30145e-21
Rasgrp2	1.26648e-34	0.548059	0.597	0.235	2.49876e-30
Slfn1	1.04747e-26	0.547885	0.688	0.351	2.06666e-22
Neat1	1.4271e-17	0.547316	0.92	0.887	2.81566e-13
Nadk	5.23688e-22	0.547044	0.795	0.678	1.03324e-17
Tln1	1.14361e-28	0.54586	0.909	0.868	2.25635e-24
Ppp2r5a	5.3611e-28	0.545678	0.824	0.696	1.05775e-23
Fam129a	2.80794e-27	0.544144	0.744	0.446	5.54006e-23
Bin2	2.00256e-27	0.540902	0.812	0.681	3.95106e-23
Ier2	4.10717e-24	0.535105	0.949	0.851	8.10345e-20
Mcl1	1.52075e-34	0.534649	0.994	0.977	3.00044e-30
Cebpb	1.21446e-26	0.533469	0.994	0.984	2.39613e-22
Pirb	3.11281e-24	0.530641	0.886	0.815	6.14158e-20
Tiam1	2.80986e-22	0.527708	0.545	0.278	5.54386e-18
Ypel3	4.79373e-28	0.527312	0.83	0.642	9.45802e-24
Arhgap26	6.04829e-27	0.526662	0.557	0.264	1.19333e-22
Dleu2	1.34199e-18	0.523776	0.767	0.644	2.64774e-14
Rpl34	5.4942e-64	0.521016	0.994	0.999	1.08401e-59
Hopx	1.19377e-18	0.516983	0.631	0.396	2.35531e-14
Hmgb2	1.30515e-33	0.516544	0.943	0.788	2.57506e-29
Pmaip1	1.8496e-09	0.515609	0.472	0.327	3.64926e-05
Lyn	1.29007e-29	0.514407	0.943	0.914	2.54531e-25
Ptpro	1.35173e-23	0.514298	0.67	0.412	2.66696e-19
Rps27a	2.34625e-62	0.513368	0.994	0.998	4.62915e-58
C3	1.66503e-29	0.512777	0.847	0.58	3.2851e-25
Nr4a2	4.71833e-07	0.51267	0.364	0.244	0.00930926
Ccnl1	2.85878e-25	0.511796	0.943	0.9	5.64038e-21
Glud1	8.42627e-26	0.511081	0.932	0.881	1.6625e-21
H2afz	4.73476e-33	0.508368	1	0.972	9.34169e-29
Fam49b	1.41949e-37	0.503307	0.989	0.949	2.80065e-33
Fosl2	1.29757e-14	0.502819	0.705	0.608	2.5601e-10
Ldlr	1.31333e-09	0.502115	0.585	0.494	2.59121e-05
Svil	7.27964e-17	0.501846	0.688	0.54	1.43627e-12
Ncf2	4.88514e-30	0.501715	0.972	0.923	9.63839e-26

## Sheet: Cluster 4
Gene	p_val	avg_logFC	p_val_adj
Chil3	8.09563e-82	3.45717	1.59727e-77
Wfdc21	9.84357e-175	2.49388	1.94214e-170
Plet1	3.75455e-220	2.43966	7.40772e-216
Marco	1.20453e-255	2.26456	2.37654e-251
Ctsk	1.54484e-109	2.15935	3.04797e-105
Car4	1.30127e-224	1.98693	2.56741e-220
Ear1	5.16509e-302	1.93903	1.01907e-297
Cd9	1.34764e-73	1.76254	2.65889e-69
Atp6v0d2	1.10787e-97	1.67001	2.18582e-93
Mt1	1.81209e-34	1.60287	3.57526e-30
S100a1	6.84833e-65	1.53289	1.35118e-60
Ear2	1.35665e-61	1.52558	2.67668e-57
Ccl6	1.49725e-55	1.47932	2.95407e-51
Ltc4s	1.84336e-113	1.4604	3.63695e-109
Il18	5.69424e-101	1.44109	1.12347e-96
Mcemp1	6.85302e-75	1.35604	1.3521e-70
Ms4a8a	6.19818e-113	1.31039	1.2229e-108
Mgll	1.91025e-247	1.26665	3.76892e-243
Mt2	2.36431e-33	1.25442	4.66479e-29
Klhdc4	8.88822e-73	1.25042	1.75365e-68
Gstm1	6.31459e-62	1.23736	1.24587e-57
Abcg1	3.90472e-46	1.22759	7.70401e-42
Olr1	7.65924e-96	1.22006	1.51117e-91
Hebp1	3.08242e-66	1.20592	6.08161e-62
Tcf7l2	3.44255e-71	1.20062	6.79215e-67
Slpi	5.69289e-61	1.16261	1.12321e-56
Fabp4	7.43842e-51	1.12415	1.4676e-46
Slc7a2	7.47266e-69	1.11933	1.47436e-64
Cd164	1.73126e-60	1.0811	3.41578e-56
Krt19	3.2018e-158	1.06905	6.31714e-154
Ccnd2	6.83933e-76	1.03485	1.3494e-71
Tnfaip2	5.19255e-48	1.03454	1.02449e-43
Sort1	6.55973e-79	1.02863	1.29424e-74
Adipor2	1.12609e-55	1.02587	2.22177e-51
Ly75	3.90176e-221	1.02452	7.69817e-217
Nabp1	5.85305e-51	1.01227	1.15481e-46
Ctsd	9.0334e-41	1.01008	1.78229e-36
Cyb561a3	7.12419e-110	1.00677	1.4056e-105
Fth1	1.24456e-47	1.00068	2.45552e-43
Ch25h	7.08894e-53	0.99425	1.39865e-48
Lyz2	2.77549e-47	0.975331	5.47605e-43
S100a11	1.43692e-50	0.974393	2.83504e-46
Fpr1	1.61009e-224	0.964703	3.1767e-220
F7	1.53471e-51	0.962772	3.02798e-47
Txnip	4.3091e-42	0.961391	8.50186e-38
Serpinb6a	2.18874e-74	0.949182	4.31838e-70
Gdf15	3.53476e-42	0.911787	6.97408e-38
Lpl	1.44917e-38	0.911108	2.8592e-34
Pld3	3.85428e-43	0.903484	7.6045e-39
Iqsec1	1.45842e-68	0.880667	2.87746e-64
Prkar2b	1.64061e-118	0.865072	3.23693e-114
Gpcpd1	5.06984e-50	0.857019	1.00028e-45
Ncoa4	3.94895e-48	0.844987	7.79127e-44
Unc119	9.64674e-62	0.831189	1.9033e-57
Card11	9.12487e-123	0.824868	1.80034e-118
Actn1	2.77118e-61	0.819857	5.46754e-57
Siglecf	1.04732e-139	0.815288	2.06636e-135
Mgst3	4.87696e-43	0.814849	9.62225e-39
Mrc1	7.13609e-39	0.806152	1.40795e-34
Kcnn3	4.39211e-301	0.801672	8.66562e-297
Trf	1.3695e-37	0.797821	2.70203e-33
Cd200r4	2.4991e-56	0.796793	4.93072e-52
Acp5	6.99959e-39	0.796564	1.38102e-34
Dst	6.43125e-54	0.795064	1.26889e-49
Net1	2.66095e-121	0.787551	5.25005e-117
Cdc42ep3	2.86751e-57	0.787151	5.65759e-53
Lipa	3.45275e-37	0.786173	6.81227e-33
Sgk1	1.65438e-33	0.785448	3.2641e-29
Pnpla8	2.08433e-62	0.781602	4.11238e-58
Gsr	9.34061e-43	0.776898	1.8429e-38
Slc6a6	7.91404e-41	0.772862	1.56144e-36
Hist1h2bc	3.42362e-37	0.771701	6.7548e-33
Aldoc	7.26185e-122	0.768958	1.43276e-117
Nceh1	1.59579e-46	0.764965	3.14849e-42
Bhlhe41	1.774e-57	0.763941	3.50011e-53
Gm42418	4.53889e-14	0.762228	8.95522e-10
Ccdc80	1.27211e-124	0.760092	2.50987e-120
Cd2	3.94833e-142	0.757639	7.79005e-138
Phlda3	4.47143e-99	0.757168	8.82213e-95
Serpinb1a	1.88333e-116	0.756592	3.71581e-112
Slc39a2	1.73279e-127	0.748575	3.4188e-123
Cyb5r3	1.43479e-47	0.738858	2.83085e-43
Adcy3	4.52682e-158	0.734839	8.93141e-154
Lpin1	9.74627e-64	0.715398	1.92294e-59
Lilra5	3.28375e-108	0.714837	6.47884e-104
Trim29	1.07424e-224	0.703931	2.11948e-220
Mcoln3	1.49114e-180	0.700574	2.94201e-176
Ptpn12	2.12912e-43	0.70014	4.20076e-39
Laptm5	4.27531e-48	0.696874	8.43518e-44
Kcnq1ot1	4.17842e-31	0.694681	8.24402e-27
Ftl1	1.28775e-31	0.694658	2.54073e-27
Cd44	6.18874e-38	0.688616	1.22104e-33
Phgdh	1.20273e-156	0.675867	2.37299e-152
2021-09-09	6.0106e-37	0.673084	1.18589e-32
Txn1	2.22905e-34	0.671556	4.39792e-30
Fbxl5	3.38444e-31	0.670992	6.67751e-27
Hmgcs1	7.10134e-27	0.669465	1.4011e-22
Abcc5	1.70977e-59	0.665371	3.37338e-55
Fdps	1.86379e-22	0.661795	3.67726e-18
Alas1	2.48359e-29	0.656625	4.90012e-25
Lrg1	4.46329e-86	0.645065	8.80606e-82
Aplp2	6.7237e-39	0.644265	1.32659e-34
Tgm2	2.58673e-38	0.64067	5.10362e-34
Clec4n	1.42491e-28	0.639839	2.81134e-24
Gsap	3.62929e-45	0.637496	7.16058e-41
mt-Co1	6.75088e-29	0.633271	1.33195e-24
Hvcn1	1.76166e-35	0.632787	3.47576e-31
Pparg	1.74425e-64	0.632453	3.4414e-60
Pnpla7	3.77375e-38	0.627615	7.44562e-34
Gpr137b	7.13654e-37	0.62559	1.40804e-32
Pcyox1	1.47343e-40	0.623432	2.90707e-36
Alox5	1.41294e-91	0.621253	2.78772e-87
Msrb1	6.0697e-37	0.620939	1.19755e-32
B3gnt7	1.35472e-49	0.619743	2.67286e-45
Camk1	9.55597e-36	0.618797	1.88539e-31
Cd300lf	2.33907e-31	0.616337	4.61498e-27
Flt1	1.11131e-66	0.615553	2.19262e-62
Fpr2	3.43242e-96	0.611116	6.77217e-92
Gal	2.00386e-131	0.609543	3.95361e-127
Chp1	1.53817e-41	0.60684	3.03481e-37
Ddhd1	2.8894e-29	0.604833	5.70078e-25
Pik3ap1	1.30791e-32	0.60237	2.5805e-28
Pag1	8.04989e-49	0.601174	1.58824e-44
Pygl	2.20867e-36	0.601134	4.3577e-32
Plk3	1.81274e-36	0.600662	3.57653e-32
Reep5	3.84026e-46	0.600233	7.57682e-42
Hist1h1c	2.03892e-25	0.597096	4.02278e-21
Tgfbr2	3.48102e-37	0.596292	6.86806e-33
Wfdc10	5.55437e-135	0.591683	1.09588e-130
Idh1	1.2736e-34	0.591535	2.51282e-30
Gmpr	1.50894e-92	0.591115	2.97714e-88
Dmxl2	2.58265e-44	0.589864	5.09556e-40
App	1.76444e-35	0.586529	3.48124e-31
Itgb2	2.94536e-32	0.584021	5.8112e-28
Msmo1	9.35574e-25	0.581645	1.84589e-20
Mertk	2.14282e-34	0.57842	4.22778e-30
Pla2g15	4.36173e-32	0.574485	8.60569e-28
Abhd12	2.69245e-30	0.57244	5.31221e-26
Cyb5a	2.31167e-31	0.571179	4.56092e-27
Cpne8	1.48525e-211	0.570822	2.93039e-207
Flvcr2	2.494e-221	0.568149	4.92065e-217
Fabp1	6.92728e-179	0.567869	1.36675e-174
mt-Co2	2.20071e-25	0.567286	4.34199e-21
Afap1	3.38601e-160	0.566854	6.6806e-156
Comt	7.7644e-34	0.566661	1.53192e-29
Snx10	7.05598e-33	0.565044	1.39214e-28
Rexo2	1.98446e-30	0.564352	3.91533e-26
Ttyh2	4.74152e-57	0.564227	9.35502e-53
Plin2	6.26308e-27	0.563228	1.2357e-22
Fcgr4	7.8219e-32	0.562188	1.54326e-27
Creg1	5.92165e-21	0.559895	1.16834e-16
Rgcc	1.95025e-11	0.559815	3.84784e-07
Anxa2	2.38945e-29	0.559021	4.71438e-25
Gns	5.25464e-28	0.557729	1.03674e-23
Gpx4	2.78377e-35	0.557198	5.49237e-31
Idi1	2.53506e-22	0.556751	5.00166e-18
Mvd	3.10055e-37	0.550527	6.11739e-33
Tbc1d9	1.86092e-29	0.547603	3.67159e-25
Glul	1.00681e-23	0.546408	1.98644e-19
Perp	7.06249e-212	0.544625	1.39343e-207
mt-Atp6	4.03934e-22	0.544496	7.96962e-18
Cib2	5.23617e-50	0.540669	1.0331e-45
mt-Co3	1.51194e-21	0.539369	2.98307e-17
Tnfsf13	2.52998e-29	0.537773	4.99164e-25
Mgst1	2.71444e-25	0.537649	5.35559e-21
Cd302	9.21472e-26	0.535681	1.81806e-21
mt-Nd4	2.54442e-18	0.534692	5.02013e-14
Ctnnb1	8.97591e-26	0.526338	1.77095e-21
Mapk3	1.23619e-29	0.523613	2.43901e-25
Itgax	7.16089e-21	0.520385	1.41284e-16
Lima1	8.26706e-42	0.520309	1.63109e-37
Slc9a4	4.33819e-147	0.519228	8.55926e-143
Plekhg1	2.64874e-86	0.518614	5.22597e-82
Clmn	1.51692e-129	0.51488	2.99289e-125
Ptgfrn	1.97401e-49	0.511188	3.89473e-45
Ramp1	7.18119e-29	0.511022	1.41685e-24
Krt79	1.55624e-170	0.510297	3.07046e-166
Axl	7.65666e-26	0.509582	1.51066e-21
Acox1	1.08223e-43	0.508849	2.13523e-39
Clec1b	1.06932e-117	0.50649	2.10977e-113
Hsd3b7	1.6692e-39	0.504476	3.29332e-35

## Sheet: Cluster 5
Gene	p_val	avg_logFC	p_val_adj
Itgal	8.64918e-60	2.10654	1.70648e-55
Ace	1.0741e-91	1.99857	2.11921e-87
Nr4a1	1.37373e-47	1.82773	2.71036e-43
Pglyrp1	1.44441e-122	1.8096	2.84983e-118
Pou2f2	2.65501e-48	1.7522	5.23834e-44
Adgre4	1.52628e-151	1.6527	3.01135e-147
Klf2	1.17164e-37	1.61671	2.31165e-33
Spn	1.27806e-80	1.58839	2.52162e-76
Ceacam1	1.00053e-51	1.45799	1.97405e-47
Hes1	2.97801e-29	1.45701	5.87562e-25
Treml4	7.81844e-105	1.44757	1.54258e-100
Grk3	5.83725e-44	1.43444	1.15169e-39
Gngt2	4.24259e-51	1.4086	8.37063e-47
Stk10	7.30674e-44	1.37906	1.44162e-39
Klf4	5.07917e-35	1.37458	1.00212e-30
Krt80	1.75538e-58	1.36961	3.46336e-54
Samsn1	2.58856e-38	1.34294	5.10723e-34
Adgre5	3.92948e-40	1.32361	7.75287e-36
Eno3	1.31672e-70	1.28944	2.59789e-66
Lst1	1.68309e-41	1.27228	3.32073e-37
Hpgd	9.92425e-22	1.24451	1.95805e-17
Itga4	4.42071e-41	1.23832	8.72207e-37
Cytip	5.05478e-42	1.23715	9.97308e-38
Stap1	2.40832e-35	1.21968	4.75161e-31
Ifitm6	6.29548e-61	1.2098	1.2421e-56
Myo1g	6.96703e-34	1.1929	1.37459e-29
Rasgrp2	1.33844e-31	1.15	2.64075e-27
Cd300e	3.30604e-91	1.14558	6.52281e-87
Gsr	3.11452e-35	1.1448	6.14495e-31
Dusp16	3.1461e-30	1.14447	6.20725e-26
Slc12a2	2.39026e-41	1.13822	4.71598e-37
Cbfa2t3	3.60645e-25	1.13146	7.11553e-21
Dusp2	1.05622e-20	1.11802	2.08393e-16
Napsa	6.85065e-39	1.10567	1.35163e-34
Fyb	2.48642e-33	1.10454	4.9057e-29
Plac8	3.8509e-33	1.09175	7.59783e-29
Ptprc	2.15536e-44	1.07524	4.25253e-40
Rnase6	3.67415e-39	1.06985	7.2491e-35
Ifngr1	6.85504e-29	1.05449	1.3525e-24
Nadk	4.41841e-29	1.05128	8.71753e-25
Rbpms	8.51116e-24	1.03819	1.67925e-19
Gpr141	3.04751e-26	1.03059	6.01274e-22
Lsp1	1.01213e-37	1.01247	1.99694e-33
Limd2	8.30348e-23	1.01094	1.63828e-18
Tmcc1	2.2838e-18	1.00711	4.50593e-14
Dusp1	1.4966e-22	0.991752	2.95279e-18
Il17ra	8.95401e-21	0.989036	1.76663e-16
Tnfrsf1b	1.36357e-30	0.985339	2.69032e-26
Fam49a	3.62978e-27	0.977894	7.16155e-23
Rap1a	1.64393e-32	0.977081	3.24347e-28
Rap1b	3.0983e-38	0.965374	6.11294e-34
Ifitm3	1.50376e-28	0.962757	2.96691e-24
Coro1a	1.39688e-40	0.958878	2.75604e-36
Ssh2	3.88656e-20	0.953626	7.66818e-16
Stk17b	2.61011e-27	0.953157	5.14974e-23
Stk24	5.30827e-24	0.948398	1.04732e-19
Apoc2	6.91092e-07	0.94592	0.0136353
Cebpb	5.00319e-34	0.939953	9.87129e-30
Rassf5	8.77494e-21	0.933247	1.7313e-16
Dusp5	4.29049e-17	0.927881	8.46513e-13
Stk38	2.10376e-19	0.922397	4.15072e-15
Smc6	1.00647e-12	0.9223	1.98576e-08
Fmnl1	2.13426e-23	0.922238	4.21089e-19
Cd300ld	8.88764e-15	0.911172	1.75353e-10
Ifitm2	5.79486e-26	0.911151	1.14333e-21
Prr13	4.51412e-21	0.910627	8.90636e-17
Cyth3	1.60305e-14	0.905532	3.16281e-10
Ccdc88c	4.88739e-29	0.902651	9.64283e-25
Ikzf1	2.7174e-12	0.890033	5.36143e-08
Rap1gap2	1.29933e-26	0.888473	2.56358e-22
Sik1	6.59304e-18	0.887499	1.30081e-13
Ccnd3	1.13814e-18	0.886151	2.24554e-14
Adrb2	4.57027e-17	0.885407	9.01715e-13
Rras	2.90524e-23	0.879056	5.73203e-19
Cyfip2	1.14426e-15	0.877657	2.25762e-11
Clec4a1	2.51199e-28	0.869851	4.95615e-24
Zfyve9	1.03385e-27	0.856662	2.03979e-23
Slc44a2	2.9115e-14	0.849132	5.74438e-10
Flna	1.19561e-28	0.837897	2.35893e-24
Tln1	6.64164e-25	0.832208	1.31039e-20
Ywhaz	1.59119e-32	0.832143	3.13942e-28
Gcnt2	1.00941e-13	0.831924	1.99157e-09
Clk1	1.3002e-13	0.825545	2.5653e-09
Nabp1	2.6276e-10	0.823304	5.18425e-06
Cd300a	2.73357e-22	0.821745	5.39334e-18
Cd36	6.19074e-12	0.821101	1.22143e-07
Klf13	8.92817e-19	0.820447	1.76153e-14
Ppp1cb	2.6369e-17	0.815871	5.2026e-13
Clec4a3	1.96579e-23	0.810374	3.8785e-19
Rps27	3.12306e-44	0.809794	6.16179e-40
Arhgef10l	9.62353e-14	0.808785	1.89872e-09
Add3	1.45916e-15	0.806158	2.87893e-11
Abi3	2.65554e-12	0.804592	5.23938e-08
Nedd9	3.09134e-10	0.800656	6.09921e-06
Ly6i	4.05388e-20	0.79755	7.9983e-16
Trem3	1.49055e-32	0.797521	2.94085e-28
Fyn	9.82224e-09	0.797229	0.000193793
Cx3cr1	8.81791e-23	0.796409	1.73977e-18
Sat1	1.25619e-22	0.793467	2.47846e-18
Mbp	7.05372e-16	0.790926	1.3917e-11
Hfe	1.06304e-11	0.788873	2.09738e-07
Smpdl3a	2.73122e-17	0.78876	5.38869e-13
Ppp2r5a	6.70099e-20	0.788609	1.3221e-15
Tab2	6.95118e-18	0.786541	1.37147e-13
Fcgr4	5.49409e-08	0.784934	0.00108398
6430548M08Rik	2.9328e-18	0.783633	5.78642e-14
S1pr5	3.06596e-135	0.770517	6.04914e-131
Ptprj	4.83789e-13	0.770455	9.54516e-09
Smpdl3b	9.83757e-19	0.769642	1.94095e-14
Fgr	1.00697e-22	0.768314	1.98675e-18
Cdkn1b	1.63527e-13	0.767034	3.22639e-09
Pmaip1	1.21956e-12	0.764763	2.4062e-08
Ankrd44	2.03405e-13	0.762836	4.01317e-09
Jun	3.71258e-09	0.762553	7.32493e-05
Btg2	9.90433e-15	0.757159	1.95412e-10
Apbb1ip	5.3912e-15	0.756436	1.06368e-10
Nxpe4	2.30902e-27	0.755425	4.5557e-23
Nfkbiz	1.18657e-14	0.750368	2.34111e-10
Nupr1	2.34857e-12	0.748606	4.63374e-08
Pilrb2	1.37038e-10	0.747916	2.70375e-06
Lyl1	1.20639e-13	0.746895	2.38021e-09
Metrnl	7.85874e-17	0.738362	1.55053e-12
Gpx1	1.19851e-35	0.736205	2.36466e-31
Notch2	3.3315e-11	0.735033	6.57304e-07
Agpat4	5.20541e-11	0.734359	1.02703e-06
Ldlrad3	4.65802e-16	0.731627	9.19027e-12
Arhgef1	1.37702e-10	0.72926	2.71685e-06
Il6ra	2.76644e-15	0.728922	5.45819e-11
Samhd1	5.36546e-23	0.725221	1.05861e-18
Pip4k2a	2.75722e-16	0.724549	5.43999e-12
Fam107b	2.34367e-10	0.72253	4.62407e-06
Fabp4	1.12221e-16	0.720279	2.21411e-12
Pten	2.58799e-11	0.715392	5.1061e-07
Serpinb2	2.78716e-65	0.715163	5.49907e-61
Dleu2	2.79748e-09	0.714783	5.51942e-05
Cdk2ap2	2.56284e-12	0.714332	5.05648e-08
Atp1a1	2.37934e-20	0.713707	4.69444e-16
Rasa3	2.71406e-13	0.71305	5.35484e-09
Cxcr4	9.648e-07	0.71272	0.0190355
Rara	2.69262e-15	0.707982	5.31253e-11
Sema4d	4.21267e-12	0.707762	8.3116e-08
Zfp36l2	1.10361e-13	0.706172	2.17742e-09
Bin2	9.3478e-13	0.700963	1.84432e-08
Zfp36	1.40698e-17	0.70077	2.77597e-13
Lmo4	3.14322e-08	0.692914	0.000620157
Sgms1	2.1719e-09	0.689956	4.28515e-05
Msn	1.61332e-29	0.688483	3.18308e-25
Mef2c	2.42778e-07	0.686811	0.00479
Ccnl1	4.939e-16	0.683665	9.74464e-12
Xdh	1.19167e-11	0.681953	2.35116e-07
Sorl1	3.96097e-11	0.680618	7.815e-07
Cks2	4.96948e-07	0.676951	0.00980478
Zfp706	1.96975e-16	0.675795	3.88632e-12
Raf1	7.14902e-08	0.674389	0.0014105
Fau	3.97745e-39	0.672309	7.84751e-35
Klra2	4.68942e-08	0.67159	0.000925222
Ptk2b	3.94491e-14	0.670861	7.78332e-10
Foxn3	2.51917e-08	0.66988	0.000497032
Hck	2.99173e-15	0.666697	5.90267e-11
Grk2	4.79564e-11	0.661936	9.46179e-07
Herc4	1.88667e-10	0.660903	3.7224e-06
Ptpre	3.4415e-13	0.657378	6.79007e-09
Dgkh	3.28964e-11	0.649777	6.49046e-07
Elmo2	1.17463e-08	0.646859	0.000231754
Tra2b	5.41453e-17	0.645284	1.06829e-12
Tmc6	8.04615e-12	0.643314	1.58751e-07
Cd2ap	4.191e-07	0.637268	0.00826884
Nab1	1.50717e-07	0.636588	0.00297365
Malat1	6.94914e-20	0.636182	1.37107e-15
Scnn1a	1.71563e-28	0.633547	3.38494e-24
Spi1	3.65714e-21	0.632024	7.21553e-17
Ikbkb	8.9891e-09	0.629091	0.000177355
Ttc7	6.73814e-09	0.627868	0.000132944
Rgs2	6.24187e-09	0.626764	0.000123152
Btg1	7.16206e-18	0.621072	1.41308e-13
Foxp1	1.44211e-06	0.620922	0.0284529
Wsb1	4.46595e-09	0.620532	8.81132e-05
Ly6e	9.31547e-21	0.620197	1.83794e-16
Lyn	3.9686e-16	0.61987	7.83006e-12
Map3k8	4.27088e-07	0.619401	0.00842644
Ddx3x	5.47787e-09	0.618337	0.000108078
Heg1	1.01666e-17	0.618137	2.00586e-13
Clec2i	2.13803e-11	0.616099	4.21833e-07
Filip1l	2.93515e-09	0.615544	5.79105e-05
Nfam1	3.5153e-12	0.608256	6.93569e-08
Srsf5	1.08663e-16	0.604365	2.14391e-12
Gpcpd1	7.13061e-09	0.601825	0.000140687
Ear2	5.40618e-15	0.601041	1.06664e-10
Cybb	2.3875e-21	0.595231	4.71054e-17
Spata13	1.23469e-07	0.595084	0.00243605
Zfand5	6.44358e-12	0.594758	1.27132e-07
Jund	3.41507e-13	0.58932	6.73792e-09
Cd244a	5.18613e-10	0.586866	1.02322e-05
Nfkb1	7.11856e-13	0.580365	1.40449e-08
Tmem51	8.80929e-09	0.580061	0.000173807
Rgs3	7.05089e-10	0.578824	1.39114e-05
Sirpb1a	1.00951e-08	0.578213	0.000199177
Rel	2.31449e-06	0.576145	0.0456648
Hmgb2	5.90084e-18	0.574473	1.16423e-13
Nod1	1.85038e-06	0.574396	0.036508
Lcp2	2.31128e-09	0.574381	4.56015e-05
Cblb	1.14752e-11	0.573612	2.26406e-07
Lrrfip1	1.24825e-07	0.573183	0.0024628
Ier5	2.17601e-10	0.571039	4.29328e-06
Anp32a	2.60792e-08	0.56791	0.000514543
Plbd1	9.51262e-13	0.567738	1.87684e-08
Tsc22d3	4.47047e-09	0.56693	8.82023e-05
L1cam	5.73901e-12	0.565579	1.13231e-07
Skint3	8.25098e-22	0.565476	1.62792e-17
Ddx5	1.78432e-18	0.565149	3.52046e-14
H3f3a	2.76633e-21	0.563479	5.45796e-17
Kras	5.12337e-07	0.562401	0.0101084
Mef2a	6.08718e-13	0.560173	1.201e-08
Slc11a1	2.56434e-07	0.559121	0.00505944
Camk2d	3.98988e-08	0.554705	0.000787202
Bcl6	1.68358e-08	0.551453	0.00033217
Pim1	8.72322e-08	0.551408	0.00172109
Gpr132	1.24941e-07	0.549561	0.00246508
Dock2	3.01264e-08	0.546753	0.000594393
Tmpo	1.26532e-07	0.546065	0.00249648
Cd47	4.19883e-17	0.544532	8.28429e-13
Gm31814	3.85751e-19	0.544357	7.61087e-15
Ap1s2	7.5299e-07	0.543651	0.0148565
Itgb1	1.35346e-12	0.5369	2.67037e-08
Srgn	3.11166e-17	0.534541	6.13931e-13
Sf3b1	5.44581e-10	0.534413	1.07446e-05
Akap13	7.65731e-14	0.532414	1.51079e-09
Csf1r	3.41983e-16	0.532179	6.74732e-12
Arap1	1.68174e-07	0.53164	0.00331808
Cst3	2.0918e-22	0.531488	4.12713e-18
Ier2	2.20785e-09	0.531112	4.35608e-05
Tsc22d4	4.35901e-07	0.527854	0.00860032
Hp	1.40695e-08	0.523943	0.000277592
2410006H16Rik	1.3305e-07	0.520863	0.00262508
Eif1	4.02687e-22	0.519812	7.94502e-18
Gm9733	3.36408e-12	0.518613	6.63733e-08
Ppp2r5c	1.50038e-07	0.517439	0.00296025
Cdc42se1	5.65021e-08	0.511279	0.00111479
Nfe2	1.11143e-12	0.510925	2.19285e-08
Myl12b	3.00218e-13	0.506998	5.92329e-09
Ltb	2.58704e-08	0.506893	0.000510424
Scp2	4.06425e-10	0.504542	8.01877e-06
Prkcd	3.12619e-12	0.504144	6.16798e-08
